# Supplementary material for: Flavor changes of Yunnan large-leaf cultivar white tea during different aging periods
Source: Food Chem X. 2025 Jul 29;29:102846. doi: 10.1016/j.fochx.2025.102846 (PMC12357289; doi:10.1016/j.fochx.2025.102846)
Supplement: Supplementary file 2 — Supplementary material 2 [file mmc2.xlsx]

## Sheet: Table S1
Table S1 Electronic nose sensor array and its performance description
Sensor name	Sensor response characteristics
W1C(S1)	Aromatic components (benzenes)
W5S(S2)	Nitrogen oxides (ammonia oxides)
W3C(S3)	Ammonia and aromatic components (amines)
W6S(S4)	Hydrogens (hydrides)
W5C(S5)	Alkanes and aromatic components (short chain alkanes)
W1S(S6)	Methanes (methyls)
W1W(S7)	Sulfides and terpenes (inorganic sulfides)
W2S(S8)	Ethanols (alcohols)
W2W(S9)	Aromatic components and organic sulfides
W3S(S10)	Alkanes (long-chain alkanes)

## Sheet: Table S2
Table S2 Sensory evaluation of QH during aging time
Factor	17QH	19QH	21QH	23QH
Appearance	Tea strips are intact and well-formed, with slight fragmentation. The surface exhibits a dark brown coloration, while the underside is a reddish-brown. The buds are robust and thick	Tea strips are intact but exhibit slight tearing. The surface of leaves is brownish with a hint of red, while the undersides are yellow, tinged with reddish-brown. The buds are robust and well-developed	Tea strips are incomplete, exhibiting numerous breaks and damages. The surface of leaves displays a greenish-brown color, while the underside is characterized by a yellowish-green hue with brown undertones, and there is a slight presence of pekoe	Tea strips are complete with slight damage, the surface of leaves is bluish-brown, the underside is emerald green, and the buds are fat and robust
Liquor color	Deep apricot yellow and bright	Light apricot yellow and bright	Apricot yellow and bright	Light yellow and bright
Aroma	Pure and heavy, with pekoe fragrance, dried fruit honey with woody aroma	Pure and heavy, with pekoe fragrance, floral and fruity honey with woody aroma	Pure and heavy, with pekoe fragrance, and a floral and fruity honey aroma	Pure and rich, with pekoe fragrance and a light aroma with a hint of dried fruit
Taste	Sweet, mellow, nourishing and sweet, with soybean milk flavor	Sweet and mellow, with a slightly astringent aftertaste	Still mellow, fresh and refreshing, slightly sweet and moist	Sweet and mellow, relatively fresh
Leaf base	Dark brown, still tender and even	Yellow green, still tender and even	Gray green, still tender and even	Grey green, bright, still tender and even
Factor	17QH	19QH	21QH	23QH
Appearance (10%)	9.2	9.1	8.7	9
Liquor color (15%)	14.3	14.1	13.7	13.5
Aroma (30%)	28.9	28.5	28	27
Taste (35%)	34.2	33.5	32.4	31.5
Leaf base (10%)	9	9.1	9.2	9.2
Total score	95.6	94.3	92	90.2

## Sheet: Table S3
Table S3 Non-volatile component content of QH in different aging times
Components	The content of component (%)
	17QH	19QH	21QH	23QH
Water content	9.2633±0.0416	9.5383±0.7898	8.6333±0.5793	8.8183±0.0896
Water extract	40.8789±0.7229	47.454±3.2568	55.1828±9.8216	45.6334±3.0976
Free amino acid	4.5397±0.1662	6.4815±0.1414	6.3755±0.3507	7.2408±0.2164
Tea polyphenols	17.5273±0.2209	19.9464±0.1117	19.969±0.4081	19.8531±0.5499
GA	0.385±0.0428	0.3906±0.0454	0.2095±0.0076	0.1519±0.0084
EGC	0.77±0.1019	1.5358±0.1936	1.6151±0.2248	1.9334±0.0783
C	0.166±0.0178	0.3154±0.0259	0.736±0.1743	0.5062±0.0679
EC	0.6524±0.0576	0.6411±0.1694	1.0182±0.2662	1.1024±0.1213
EGCG	1.4445±0.1034	3.4592±0.3843	5.5185±0.1185	5.827±0.2428
GCG	0.4467±0.0424	0.367±0.1279	0.6342±0.3881	0.4711±0.1234
ECG	1.853±0.2161	3.5049±0.3611	4.3665±0.0306	4.1973±0.2852
Caffeine	4.958±0.1002	5.0138±0.1572	4.9976±0.2738	5.6848±0.8398
D-(-) quinic acid	1.1547±0.099	0.6486±0.0644	1.2245±0.2624	1.0641±0.0718
Caffeic acid	0.0028±0.0001	0.0122±0.0014	0.0058±0.0007	0.0021±0.0001
p-Coumaric acid	0.0219±0.004	0.0192±0.001	0.0134±0.0026	0.0077±0.0004
Vitexin	0.0009±0.0001	0.0012±0.0001	0.0026±0.0002	0.0012±0.0001
Taxifolin	0.0011±0.0001	0.0015±0.0003	0.002±0.0002	0.0011±0.0001
p-Hydroxybenzoic acid	0.0237±0.0056	0.0116±0.0007	0.0123±0.0017	0.0091±0.0009
Aesculetin	0.001±0.0001	0.0009±0.0001	0.0004±0.0001	0.0004±0
Daidzein	0.013±0.0016	0.0482±0.0053	0.012±0.0007	0.0003±0.0005
Isoquercitrin	0.1184±0.0111	0.1343±0.0115	0.1592±0.0043	0.2916±0.0152
Astragalin	0.0859±0.0099	0.1059±0.0077	0.0932±0.0097	0.1673±0.0056
Quercetin	0.0153±0.0016	0.0211±0.0032	0.0139±0.001	0.009±0.0009
Vitexin 2-O-rhamnoside	0.0013±0.0002	0.0012±0.0001	0.0019±0.0003	0.0006±0.0001
Ellagic acid	0.6119±0.0557	0.5924±0.1373	0.2317±0.007	0.1849±0.0088
Protocatechuic acid	0.0575±0.006	0.0274±0.002	0.0296±0.0017	0.011±0.0002
Chlorogenic acid	0.5553±0.0909	0.8118±0.0654	1.2563±0.1995	1.0822±0.0711
Procyanidin B2	0.1689±0.014	0.3048±0.0331	0.4872±0.0786	0.6877±0.0432
Rutinose	0.3072±0.0151	0.4383±0.0188	0.6056±0.0476	0.7441±0.0114
Vanillin	0.0077±0.0004	0.007±0.0006	0.0073±0.0009	0.004±0.0004
Hyperin	0.1437±0.0133	0.1635±0.0144	0.1931±0.0045	0.3546±0.0182
Kaempferol-3-O-rutinoside	0.1065±0.0085	0.1303±0.0107	0.1091±0.0116	0.1974±0.0102

## Sheet: Table S4
Table S4 Correlation between the major non-volatile metabolites in QH and aging time
Components	Correlation coefficient	Components	Correlation coefficient
WE	0.369	p-HBA	-0.784**
FAA	0.884	ET	-0.862**
TP	0.725**	DZ	-0.459
GA	-0.906**	IQ	0.882**
EGC	0.893**	AG	0.788**
C	0.7**	QT	-0.634*
EC	0.768**	VR	-0.318
EGCG	0.958**	TA	-0.887**
GCG	0.19	PCA	-0.907**
ECG	0.87**	CGA	0.798**
Caff	-0.185	PCB2	0.977**
QA	0.134	RT	0.99**
CA	-0.23	VL	-0.789**
p-CA	-0.927**	HS	0.882**
VX	0.396	KR	0.746**
KF	0.068
“*” indicates a significant correlation between content and storage year (p < 0.05; “**” indicates a highly significant correlation between content and storage year (p < 0.01).

## Sheet: Table S5
Table S5 Principal component contribution of the major non-volatile metabolites in QH during the aging time
PCA1	Components	PCA2	Components
0.058	Rutin	0.14	Taxifolin
0.057	Procyanidin B2	0.111	Vitexin
0.056	EGCG	0.11	Vitexin-2-O-rhamnoside
0.052	p-coumaric acid	0.094	Water extract
0.05	GA	0.057	Kaempferol-3-O-rutinoside
0.048	Tannic acid	0.055	C
0.047	Protocatechuic acid	0.05	Vanillin
0.047	EGC	0.05	Astragalin
0.046	Aesculetin	0.048	Caffeic acid
0.046	ECG	0.036	Hypericin
0.046	Isoquercitrin	0.036	Isoquercitrin
0.046	Hypericin	0.035	Chlorogenic acid
0.044	Free amino acid	0.03	Kaempferol
0.04	Chlorogenic acid	0.027	GCG
0.039	EC	0.025	ECG
0.036	Hydroxybenzoic acid	0.025	Polyphenol
0.035	Vanillin	0.023	Daidzein
0.035	Astragalin	0.016	Aesculetin
0.033	C	0.009	EGCG
0.031	Kaempferol-3-O-rutinoside	0.008	Caffeine
0.03	Polyphenol	0.007	p-hydroxybenzoic acid
0.025	Quercetin	0.003	p-coumaric acid
0.014	Daidzein	0.002	EGC
0.011	Vitexin	0.002	EC
0.009	Water extract	0.001	Procyanidin B2
0.005	Vitexin-2-O-rhamnoside	0.001	Free amino acid
0.004	Caffeic acid	0.001	Ellagic acid
0.004	GCG	0	RT
0.003	Caffeine	0	D-(-) quinic acid
0.002	D-(-) quinic acid	0	GA
0	Taxifolin	0	Protocatechuic acid

## Sheet: Table S6
Table S6 Volatiles with VIP > 1 for QH during different aging times
No	Volitales
V1	Methyl salicylate
V2	α-Ionone
V3	β-Ionone
V4	2,6,6-Trimethyl-1,3-cyclohexadiene-1-carboxaldehyde
V5	Nerol
V6	Benzyl alcohol
V7	Dehydrogenation-β-ionone
V8	2-Methyl-hexadecane
V9	6,10-Dimethyl-(E)-5,9-undecadien-2-one
V10	1-Dodecanol
V11	1-Ethyl-1H-pyrrole-2-carboxaldehyde
V12	Dihydroactinidiolide
V13	Benzeneacetaldehyde
V14	Dibutyl phthalate
V15	Phenylethyl alcohol
V16	2,6-Bis(1,1-dimethylethyl)-2,5-cyclohexadiene-1,4-dione
V17	1-heptadecene
V18	Caffeine
V19	Linalool oxide II
V20	2,4-Di-tert-butylphenol
V21	1,7,7-Trimethyl-bicyclo[2.2.1]hept-2-ene
V22	1,3-Bis(1,1-dimethylethyl)-benzene
V23	Hexadecanoic acid, ethyl ester
V24	1,2-Benzenedicarboxylic acid, bis(2-methylpropyl) ester
V25	3,6-Dimethyl-decane
V26	(E)-2-hexenal
V27	1-Ethyl-2,5-pyrrolidinedione
V28	Tetradecane
V29	(E)-1-(2,6,6-trimethyl-1,3-cyclohexadien-1-yl)-2-buten-1-one
V30	Nerolidol
V31	6,10,14-Trimethyl-2-pentadecanone
V32	Linalool oxide I
V33	Linalool
V34	Geraniol
V35	Heptadecane
V36	D-limonene
V37	p-Cymene
V38	2,6,6-Trimethyl-1,3-cyclohexadiene-1-carboxaldehyde
V39	3-Methyl-heptadecane
V40	Butylated hydroxytoluene
V41	Decanal
V42	Hexanal
V43	Benzaldehyde
V44	Linalool oxide III
V45	Octadecane
V46	Dodecane
V47	Hexadecane
V48	Endo-borneol
